# Supplementary material for: Evidence that TSC2 acts as a transcription factor and binds to and represses the promoter of Epiregulin
Source: Nucleic Acids Res. 2014 Apr 19;42(10):6243–55. doi: 10.1093/nar/gku278 (PMC4041451; doi:10.1093/nar/gku278)
Supplement: SUPPLEMENTARY DATA [file supp_gku278_nar-03278-v-2013-File015.xls]

## Sheet: Upregulated genes
Supplementary Table S5. A complete list of differentially regulated genes uopn TSC2 overexpression.
Accessions	Description	GeneName		cloneP cy5/cy3	cloneG cy5/cy3	ProbeUID	ProbeName
AK096051	gb|Homo sapiens cDNA FLJ38732 fis, clone KIDNE2010750. [AK096051]	CLEC18A		5.34893	3.08159	29777	A_24_P934592
A_24_P925901	Unknown	A_24_P925901		5.04494	3.70813	32567	A_24_P925901			upregulated fold change cut off > 0.59 (2^0.59 = 1.5)	106
U22172	gb|Human DNA damage repair and recombination protein RAD52 pseudogene mRNA, partial cds. [U22172]	U22172		4.76263	4.2229	11861	A_32_P775679
NM_198469	ref|Homo sapiens MORN repeat containing 5 (MORN5), mRNA [NM_198469]	MORN5		4.48158	3.82579	37798	A_24_P401491
ENST00000442408	ens|cDNA FLJ37906 fis, clone COLON2004318 [Source:UniProtKB/TrEMBL;Acc:Q8N9A9] [ENST00000442408]	ENST00000442408		4.231	1.86108	31503	A_32_P179590			genes represented twice
NM_018401	ref|Homo sapiens serine/threonine kinase 32B (STK32B), mRNA [NM_018401]	STK32B		4.06375	3.25853	33313	A_32_P85676			IL18
BC042064	gb|Homo sapiens, clone IMAGE:5728941, mRNA. [BC042064]	BC042064		3.98376	2.50982	16806	A_24_P838797			APOC1
NM_030949	ref|Homo sapiens protein phosphatase 1, regulatory (inhibitor) subunit 14C (PPP1R14C), mRNA [NM_030949]	PPP1R14C		3.9386	2.93781	8010	A_23_P45011			FYN
NM_020373	ref|Homo sapiens anoctamin 2 (ANO2), mRNA [NM_020373]	ANO2		3.67018	2.16282	3759	A_32_P141238			ZNF23
NM_012397	ref|Homo sapiens serpin peptidase inhibitor, clade B (ovalbumin), member 13 (SERPINB13), mRNA [NM_012397]	SERPINB13		3.54692	3.95158	25010	A_24_P104689
NM_139250	ref|Homo sapiens cancer/testis antigen 1A (CTAG1A), mRNA [NM_139250]	CTAG1A		3.10506	3.18308	27517	A_23_P148541
NM_001099777	ref|Homo sapiens chromosome 3 open reading frame 55 (C3orf55), transcript variant 3, mRNA [NM_001099777]	C3orf55		2.72547	2.28165	29482	A_32_P516818
NM_152687	ref|Homo sapiens GRB2-binding adaptor protein, transmembrane (GAPT), mRNA [NM_152687]	GAPT		2.71214	1.91109	22807	A_24_P303127
BC032036	gb|Homo sapiens cDNA clone IMAGE:4819678. [BC032036]	BC032036		2.62351	2.34169	34836	A_24_P119617
BX113452	gb|BX113452 Soares infant brain 1NIB Homo sapiens cDNA clone IMAGp998L21165, mRNA sequence [BX113452]	BX113452		2.41148	3.54854	29934	A_24_P904723
AF068286	gb|Homo sapiens HDCMD38P mRNA, complete cds. [AF068286]	DSTYK		2.34446	1.09446	6986	A_24_P59278
X59727	gb|H.sapiens 63 kDa protein kinase related to rat ERK3. [X59727]	MAPK4		2.29545	1.26346	9849	A_23_P375906
BC037323	gb|Homo sapiens cDNA clone IMAGE:5261489. [BC037323]	BC037323		2.10784	1.1033	6400	A_32_P323
NM_001562	ref|Homo sapiens interleukin 18 (interferon-gamma-inducing factor) (IL18), mRNA [NM_001562]	IL18		2.09661	1.13339	914	A_23_P104798
A_32_P230398	Unknown	A_32_P230398		2.06788	1.05525	1615	A_32_P230398
NM_001562	ref|Homo sapiens interleukin 18 (interferon-gamma-inducing factor) (IL18), mRNA [NM_001562]	IL18		2.06476	1.14081	914	A_23_P104798
NM_020130	ref|Homo sapiens chromosome 8 open reading frame 4 (C8orf4), mRNA [NM_020130]	C8orf4		2.01644	0.592125	21113	A_23_P253350
NM_004797	ref|Homo sapiens adiponectin, C1Q and collagen domain containing (ADIPOQ), mRNA [NM_004797]	ADIPOQ		2.011	1.68531	8028	A_23_P369237
NM_005909	ref|Homo sapiens microtubule-associated protein 1B (MAP1B), mRNA [NM_005909]	MAP1B		1.92813	1.73587	18957	A_24_P123385
NM_144668	ref|Homo sapiens WD repeat domain 66 (WDR66), mRNA [NM_144668]	WDR66		1.81042	1.51989	35324	A_23_P363275
A_32_P170512	Unknown	A_32_P170512		1.74231	0.985594	30921	A_32_P170512
AK097571	gb|Homo sapiens cDNA FLJ40252 fis, clone TESTI2024299. [AK097571]	AK097571		1.74076	0.759048	19956	A_32_P181891
NM_173216	ref|Homo sapiens ST6 beta-galactosamide alpha-2,6-sialyltranferase 1 (ST6GAL1), transcript variant 1, mRNA [NM_173216]	ST6GAL1		1.72067	0.871141	27089	A_24_P388528
AK124663	gb|Homo sapiens cDNA FLJ42672 fis, clone BRAMY2026533. [AK124663]	C4orf12		1.70933	2.13468	27499	A_32_P213861
AL359605	gb|Homo sapiens mRNA; cDNA DKFZp547G036 (from clone DKFZp547G036). [AL359605]	AL359605		1.64581	1.50532	21050	A_32_P70245
NM_001645	ref|Homo sapiens apolipoprotein C-I (APOC1), mRNA [NM_001645]	APOC1		1.53682	2.07808	33337	A_23_P4649
NM_001645	ref|Homo sapiens apolipoprotein C-I (APOC1), mRNA [NM_001645]	APOC1		1.48599	2.09811	12348	A_24_P109214
NM_203487	ref|Homo sapiens protocadherin 9 (PCDH9), transcript variant 1, mRNA [NM_203487]	PCDH9		1.44727	1.12744	16589	A_23_P420236
NM_004043	ref|Homo sapiens acetylserotonin O-methyltransferase (ASMT), mRNA [NM_004043]	ASMT		1.44087	1.33435	38429	A_23_P255535
ENST00000374976	ens|Putative uncharacterized protein [Source:UniProtKB/TrEMBL;Acc:Q6YL35] [ENST00000374976]	ENST00000374976		1.40758	2.53526	20839	A_24_P857624
NM_001451	ref|Homo sapiens forkhead box F1 (FOXF1), mRNA [NM_001451]	FOXF1		1.40354	0.662788	34027	A_23_P118254
ENST00000372583	ens|Transcription factor HIVEP3 (Human immunodeficiency virus type I enhancer-binding protein 3)(Kappa-B and V(D)J recombination signal sequences-binding protein)(Zinc finger protein ZAS3)(Kappa-binding protein 1)(KBP-1) [Source:UniProtKB/Swiss-Prot;Acc:Q	HIVEP3		1.38075	0.664272	27859	A_32_P59302
NM_000430	ref|Homo sapiens platelet-activating factor acetylhydrolase, isoform Ib, subunit 1 (45kDa) (PAFAH1B1), mRNA [NM_000430]	PAFAH1B1		1.36166	0.631752	7402	A_24_P356406
NM_004657	ref|Homo sapiens serum deprivation response (SDPR), mRNA [NM_004657]	SDPR		1.35707	1.03757	1069	A_23_P72668
NM_199420	ref|Homo sapiens polymerase (DNA directed), theta (POLQ), mRNA [NM_199420]	POLQ		1.32965	0.756139	3456	A_23_P218827
AF075028	gb|Homo sapiens full length insert cDNA YI38B04. [AF075028]	AF075028		1.29049	0.739045	5980	A_32_P16954
NM_022784	ref|Homo sapiens IQ motif containing H (IQCH), transcript variant 2, mRNA [NM_022784]	IQCH		1.26091	1.37765	39622	A_23_P77212
NM_173198	ref|Homo sapiens nuclear receptor subfamily 4, group A, member 3 (NR4A3), transcript variant 2, mRNA [NM_173198]	NR4A3		1.25086	0.609261	2849	A_23_P398566
AK094332	gb|Homo sapiens cDNA FLJ37013 fis, clone BRACE2010171. [AK094332]	LOC440337		1.24959	0.876091	27614	A_24_P323787
NM_025132	ref|Homo sapiens WD repeat domain 19 (WDR19), mRNA [NM_025132]	WDR19		1.21356	1.23115	12697	A_24_P394368
NM_021977	ref|Homo sapiens solute carrier family 22 (extraneuronal monoamine transporter), member 3 (SLC22A3), mRNA [NM_021977]	SLC22A3		1.18899	0.896255	23026	A_23_P19733
NM_021220	ref|Homo sapiens ovo-like 2 (Drosophila) (OVOL2), mRNA [NM_021220]	OVOL2		1.18232	1.09095	28431	A_23_P143348
NM_138796	ref|Homo sapiens ovo-like 2 (Drosophila) (OVOL2), mRNA [NM_021220]	SPATA17		1.17776	1.55215	4956	A_23_P346912
NM_001124756	ref|Homo sapiens poly(A) binding protein, cytoplasmic 1-like (PABPC1L), mRNA [NM_001124756]	PABPC1L		1.1759	0.772378	30708	A_24_P92183
NM_080429	ref|Homo sapiens aquaporin 10 (AQP10), mRNA [NM_080429]	AQP10		1.17494	0.715623	19259	A_23_P126613
ENST00000322342	ens|Zinc-binding alcohol dehydrogenase domain-containing protein 2 (EC 1.-.-.-) [Source:UniProtKB/Swiss-Prot;Acc:Q8N4Q0] [ENST00000322342]	ZADH2		1.14151	0.854793	15587	A_32_P177300
AK124551	gb|Homo sapiens cDNA FLJ42560 fis, clone BRACE3006462. [AK124551]	HEATR7A		1.13588	0.791415	18359	A_24_P170801
NM_024979	ref|Homo sapiens MCF.2 cell line derived transforming sequence-like (MCF2L), transcript variant 2, mRNA [NM_024979]	MCF2L		1.11724	0.971716	11607	A_23_P88099
NM_016589	ref|Homo sapiens chromosome 3 open reading frame 1 (C3orf1), mRNA [NM_016589]	C3orf1		1.10849	0.849609	6906	A_23_P18413
NM_001013649	ref|Homo sapiens chromosome 2 open reading frame 68 (C2orf68), mRNA [NM_001013649]	C2orf68		1.09764	0.770285	26845	A_32_P179005
BC045163	gb|Homo sapiens, clone IMAGE:4445372, mRNA. [BC045163]	BC045163		1.08705	0.763225	19774	A_32_P67266
NM_004114	ref|Homo sapiens fibroblast growth factor 13 (FGF13), transcript variant 1, mRNA [NM_004114]	FGF1		1.08583	1.61808	8115	A_23_P136433
NM_020665	ref|Homo sapiens transmembrane protein 27 (TMEM27), mRNA [NM_020665]	TMEM27		1.08102	0.994475	33804	A_23_P33984
NM_006372	ref|Homo sapiens synaptotagmin binding, cytoplasmic RNA interacting protein (SYNCRIP), transcript variant 1, mRNA [NM_006372]	SYNCRIP		1.07197	1.57481	11304	A_23_P214798
NM_138554	ref|Homo sapiens toll-like receptor 4 (TLR4), transcript variant 1, mRNA [NM_138554]	TLR4		1.06725	0.709176	1711	A_23_P60306
NM_017984	ref|Homo sapiens zinc finger, CW type with PWWP domain 1 (ZCWPW1), mRNA [NM_017984]	ZCWPW1		1.05967	0.985955	29980	A_23_P70897
NM_001013649	ref|Homo sapiens chromosome 2 open reading frame 68 (C2orf68), mRNA [NM_001013649]	C2orf68		1.04172	0.663894	26845	A_32_P179005
A_32_P45087	Unknown	A_32_P45087		1.04023	0.609932	1396	A_32_P45087
NM_002037	ref|Homo sapiens FYN oncogene related to SRC, FGR, YES (FYN), transcript variant 1, mRNA [NM_002037]	FYN		1.03305	0.645478	5844	A_23_P502142
NM_002037	ref|Homo sapiens FYN oncogene related to SRC, FGR, YES (FYN), transcript variant 1, mRNA [NM_002037]	FYN		1.01361	0.604768	5844	A_23_P502142
NM_003877	ref|Homo sapiens suppressor of cytokine signaling 2 (SOCS2), mRNA [NM_003877]	SOCS2		1.01085	1.49843	37662	A_23_P128215
BC104421	gb|Homo sapiens cDNA clone IMAGE:40004940. [BC104421]	BC104421		1.00187	0.813101	13786	A_32_P42989
NM_007148	ref|Homo sapiens ring finger protein 112 (RNF112), mRNA [NM_007148]	RNF112		0.99634	0.710897	785	A_23_P107116
NM_006460	ref|Homo sapiens hexamethylene bis-acetamide inducible 1 (HEXIM1), mRNA [NM_006460]	HEXIM1		0.991806	0.698667	33538	A_24_P356601
NM_032208	ref|Homo sapiens anthrax toxin receptor 1 (ANTXR1), transcript variant 1, mRNA [NM_032208]	ANTXR1		0.980783	0.923875	10956	A_24_P131522
NM_005559	ref|Homo sapiens laminin, alpha 1 (LAMA1), mRNA [NM_005559]	LAMA1		0.977686	1.73879	19033	A_32_P313405
NM_152305	ref|Homo sapiens KTEL (Lys-Tyr-Glu-Leu) containing 1 (KTELC1), transcript variant 1, mRNA [NM_152305]	KTELC1		0.957302	0.733692	7989	A_24_P123133
NM_020802	ref|Homo sapiens KIAA1377 (KIAA1377), mRNA [NM_020802]	KIAA1377		0.956134	1.15629	6780	A_32_P58614
NM_145911	ref|Homo sapiens zinc finger protein 23 (KOX 16) (ZNF23), mRNA [NM_145911]	ZNF23		0.946511	0.957659	21985	A_24_P147252
NM_145911	ref|Homo sapiens zinc finger protein 23 (KOX 16) (ZNF23), mRNA [NM_145911]	ZNF23		0.946511	0.944085	7239	A_23_P89073
NM_017413	ref|Homo sapiens apelin (APLN), mRNA [NM_017413]	APLN		0.946357	0.627289	18280	A_24_P404822
NR_026862	ref|Homo sapiens protein phosphatase 1, regulatory (inhibitor) subunit 3E (PPP1R3E), non-coding RNA [NR_026862]	PPP1R3E		0.944405	0.603762	4714	A_23_P428640
NR_015389	ref|Homo sapiens hypothetical LOC339290 (LOC339290), non-coding RNA [NR_015389]	LOC339290		0.940511	1.04182	16341	A_32_P150876
NM_015660	ref|Homo sapiens GTPase, IMAP family member 2 (GIMAP2), mRNA [NM_015660]	GIMAP2		0.924954	1.23739	21354	A_23_P368681
NM_004105	ref|Homo sapiens EGF-containing fibulin-like extracellular matrix protein 1 (EFEMP1), transcript variant 1, mRNA [NM_004105]	EFEMP1		0.891579	1.29862	5719	A_23_P501007
NM_145036	ref|Homo sapiens coiled-coil domain containing 46 (CCDC46), transcript variant 1, mRNA [NM_145036]	CCDC46		0.890219	3.12283	26727	A_23_P83976
NM_019035	ref|Homo sapiens protocadherin 18 (PCDH18), mRNA [NM_019035]	PCDH18		0.879233	1.05262	32780	A_24_P284959
NM_000552	ref|Homo sapiens von Willebrand factor (VWF), mRNA [NM_000552]	VWF		0.856137	0.686114	621	A_23_P105562
NM_006100	ref|Homo sapiens ST3 beta-galactoside alpha-2,3-sialyltransferase 6 (ST3GAL6), mRNA [NM_006100]	ST3GAL6		0.852869	0.806051	4174	A_23_P250800
NM_004760	ref|Homo sapiens serine/threonine kinase 17a (STK17A), mRNA [NM_004760]	STK17A		0.850302	0.849553	32232	A_23_P82550
ENST00000360803	ens|Nucleolar GTP-binding protein 1 (Chronic renal failure gene protein)(GTP-binding protein NGB) [Source:UniProtKB/Swiss-Prot;Acc:Q9BZE4] [ENST00000360803]	GTPBP4		0.848549	0.597618	31164	A_32_P115947
NM_182898	ref|Homo sapiens cAMP responsive element binding protein 5 (CREB5), transcript variant 1, mRNA [NM_182898]	CREB5		0.847121	0.917228	29880	A_24_P532232
NM_001015882	ref|Homo sapiens DnaJ (Hsp40) homolog, subfamily C , member 25 (DNAJC25), mRNA [NM_001015882]	DNAJC25		0.835748	0.651229	27197	A_23_P397019
NM_014737	ref|Homo sapiens Ras association (RalGDS/AF-6) domain family member 2 (RASSF2), transcript variant 1, mRNA [NM_014737]	RASSF2		0.829201	0.63787	32122	A_23_P166087
NM_170743	ref|Homo sapiens interleukin 28 receptor, alpha (interferon, lambda receptor) (IL28RA), transcript variant 1, mRNA [NM_170743]	IL28RA		0.82517	1.35467	12006	A_23_P74112
NM_000750	ref|Homo sapiens cholinergic receptor, nicotinic, beta 4 (CHRNB4), mRNA [NM_000750]	CHRNB4		0.792947	1.14358	17063	A_23_P332789
NM_018266	ref|Homo sapiens transmembrane protein 39A (TMEM39A), mRNA [NM_018266]	TMEM39A		0.790286	0.583627	19073	A_23_P84334
NM_020632	ref|Homo sapiens ATPase, H+ transporting, lysosomal V0 subunit a4 (ATP6V0A4), transcript variant 1, mRNA [NM_020632]	ATP6V0A4		0.789822	1.2523	36607	A_23_P215111
NM_001031716	ref|Homo sapiens oligonucleotide/oligosaccharide-binding fold containing 2A (OBFC2A), transcript variant 1, mRNA [NM_001031716]	OBFC2A		0.779014	0.724566	10792	A_23_P329198
NM_001030060	ref|Homo sapiens sterile alpha motif domain containing 5 (SAMD5), mRNA [NM_001030060]	SAMD5		0.764015	3.21265	15173	A_24_P602871
NM_144497	ref|Homo sapiens A kinase (PRKA) anchor protein 12 (AKAP12), transcript variant 2, mRNA [NM_144497]	AKAP12		0.74629	0.657909	30507	A_23_P111311
AK096570	gb|Homo sapiens cDNA FLJ39251 fis, clone OCBBF2008701. [AK096570]	LOC643837		0.725585	1.18998	27124	A_23_P361027
ENST00000368172	ens|Kin of IRRE-like protein 1 Precursor (Kin of irregular chiasm-like protein 1)(Nephrin-like protein 1) [Source:UniProtKB/Swiss-Prot;Acc:Q96J84] [ENST00000368172]	ENST00000368172		0.695396	0.958154	1593	A_24_P393312
NM_032621	ref|Homo sapiens brain expressed X-linked 2 (BEX2), mRNA [NM_032621]	BEX2		0.688994	1.13918	18563	A_23_P22735
NM_002518	ref|Homo sapiens neuronal PAS domain protein 2 (NPAS2), mRNA [NM_002518]	NPAS2		0.682916	0.769307	10226	A_23_P218597
NM_178502	ref|Homo sapiens deltex homolog 3 (Drosophila) (DTX3), mRNA [NM_178502]	DTX3		0.682372	0.708609	29507	A_23_P53247
NM_001875	ref|Homo sapiens carbamoyl-phosphate synthetase 1, mitochondrial (CPS1), nuclear gene encoding mitochondrial protein, transcript variant 2, mRNA [NM_001875]	CPS1		0.676016	0.667726	2534	A_23_P5300
XR_039953	ref|PREDICTED: Homo sapiens hypothetical protein LOC727916 (LOC727916), miscRNA [XR_039953]	LOC727916		0.667349	1.02739	9245	A_32_P120791
NM_198159	ref|Homo sapiens microphthalmia-associated transcription factor (MITF), transcript variant 1, mRNA [NM_198159]	MITF		0.650036	0.627956	19595	A_23_P426663
NM_052923	ref|Homo sapiens SCAN domain containing 3 (SCAND3), mRNA [NM_052923]	SCAND3		0.650024	1.1581	11214	A_24_P188164
NM_000576	ref|Homo sapiens interleukin 1, beta (IL1B), mRNA [NM_000576]	IL1B		0.645238	0.983138	3279	A_23_P79518
NM_033191	ref|Homo sapiens keratin associated protein 9-4 (KRTAP9-4), mRNA [NM_033191]	KRTAP9-4		0.640948	1.13908	25255	A_23_P207868
NM_001164665	ref|Homo sapiens KIAA1549 (KIAA1549), transcript variant 2, mRNA [NM_001164665]	KIAA1549		0.63443	0.808934	23165	A_32_P226186
NM_018728	ref|Homo sapiens myosin VC (MYO5C), mRNA [NM_018728]	MYO5C		0.629827	1.13604	38989	A_23_P140434
NM_001127715	ref|Homo sapiens syntaxin binding protein 5 (tomosyn) (STXBP5), transcript variant 2, mRNA [NM_001127715]	STXBP5		0.586959	0.94286	32869	A_23_P82047

## Sheet: Downregulated genes
Accessions	Description	GeneName	cloneP cy5/cy3	cloneG cy5/cy3	ProbeUID	ProbeName
NM_001432	ref|Homo sapiens epiregulin (EREG), mRNA [NM_001432]	EREG	-4.74738	-3.49181	11273	A_23_P41344			downregulated fold change cut off < -0.59 (2^0.59 = 1.5)	160
NM_001085430	ref|Homo sapiens chromosome 17 open reading frame 67 (C17orf67), mRNA [NM_001085430]	C17orf67	-3.56184	-1.18888	30614	A_24_P712562
NM_152680	ref|Homo sapiens transmembrane protein 154 (TMEM154), mRNA [NM_152680]	TMEM154	-3.50628	-0.748952	30665	A_23_P361584
NM_000204	ref|Homo sapiens complement factor I (CFI), mRNA [NM_000204]	CFI	-3.32063	-2.26002	22526	A_23_P7212			Gene represented thrice
NR_015379	ref|Homo sapiens urothelial cancer associated 1 (non-protein coding) (UCA1), non-coding RNA [NR_015379]	UCA1	-3.14454	-1.83843	30718	A_32_P200238			COL13A1
NM_001080421	ref|Homo sapiens unc-13 homolog A (C. elegans) (UNC13A), mRNA [NM_001080421]	UNC13A	-3.02757	-1.85858	17931	A_23_P365494
NM_005203	ref|Homo sapiens collagen, type XIII, alpha 1 (COL13A1), transcript variant 1, mRNA [NM_005203]	COL13A1	-2.74163	-0.752131	3882	A_23_P1331
NM_018159	ref|Homo sapiens nudix (nucleoside diphosphate linked moiety X)-type motif 11 (NUDT11), mRNA [NM_018159]	NUDT11	-2.58724	-1.36876	23658	A_24_P345002
NM_005203	ref|Homo sapiens collagen, type XIII, alpha 1 (COL13A1), transcript variant 1, mRNA [NM_005203]	COL13A1	-2.56369	-0.792585	3882	A_23_P1331			Genes represented twice
NM_003044	ref|Homo sapiens solute carrier family 6 (neurotransmitter transporter, betaine/GABA), member 12 (SLC6A12), transcript variant 1, mRNA [NM_003044]	SLC6A12	-2.4844	-1.10314	29187	A_23_P76386			HBG1
NM_005203	ref|Homo sapiens collagen, type XIII, alpha 1 (COL13A1), transcript variant 1, mRNA [NM_005203]	COL13A1	-2.3446	-0.818169	3882	A_23_P1331			RHOV
NM_020796	ref|Homo sapiens sema domain, transmembrane domain (TM), and cytoplasmic domain, (semaphorin) 6A (SEMA6A), mRNA [NM_020796]	SEMA6A	-2.33008	-0.982254	25767	A_23_P7752			HBE1
NM_178511	ref|Homo sapiens proline rich 24 (PRR24), mRNA [NM_178511]	PRR24	-2.19409	-1.67342	20774	A_23_P339744			SDHALP1
A_32_P61074	Unknown	A_32_P61074	-2.12187	-1.58826	12650	A_32_P61074			FEN1
NM_005118	ref|Homo sapiens tumor necrosis factor (ligand) superfamily, member 15 (TNFSF15), mRNA [NM_005118]	TNFSF15	-2.1008	-0.866054	6009	A_23_P94754
NM_145057	ref|Homo sapiens CDC42 effector protein (Rho GTPase binding) 5 (CDC42EP5), mRNA [NM_145057]	CDC42EP5	-2.04395	-1.48302	30461	A_24_P44916
A_24_P780709	Unknown	A_24_P780709	-2.0413	-1.47402	20524	A_24_P780709
NM_153813	ref|Homo sapiens zinc finger protein, multitype 1 (ZFPM1), mRNA [NM_153813]	ZFPM1	-2.03357	-1.38973	14465	A_23_P54573
NM_174919	ref|Homo sapiens SH3 domain containing 20 (SH3D20), mRNA [NM_174919]	SH3D20	-2.02276	-1.58972	17915	A_23_P401626
NM_005986	ref|Homo sapiens SRY (sex determining region Y)-box 1 (SOX1), mRNA [NM_005986]	SOX1	-2.00161	-1.61918	39979	A_24_P112803
A_32_P70341	Unknown	A_32_P70341	-1.96618	-1.54338	11713	A_32_P70341
NM_207336	ref|Homo sapiens zinc finger protein 467 (ZNF467), mRNA [NM_207336]	ZNF467	-1.92336	-1.4818	12874	A_24_P218074
NM_020764	ref|Homo sapiens CASK interacting protein 1 (CASKIN1), mRNA [NM_020764]	CASKIN1	-1.89282	-1.33315	20168	A_23_P206466
NM_005634	ref|Homo sapiens SRY (sex determining region Y)-box 3 (SOX3), mRNA [NM_005634]	SOX3	-1.87275	-1.51252	18007	A_24_P113725
NM_001035516	ref|Homo sapiens dermokine (DMKN), transcript variant 1, mRNA [NM_001035516]	DMKN	-1.85501	-0.824274	28635	A_23_P320261
BC093850	gb|Homo sapiens chromosome 18 open reading frame 23, mRNA (cDNA clone MGC:120885 IMAGE:7939695), complete cds. [BC093850]	C18orf23	-1.82085	-1.60532	31049	A_24_P348083
NM_031918	ref|Homo sapiens Kruppel-like factor 16 (KLF16), mRNA [NM_031918]	KLF16	-1.81935	-1.51571	40811	A_24_P173294
NM_173851	ref|Homo sapiens solute carrier family 30 (zinc transporter), member 8 (SLC30A8), mRNA [NM_173851]	SLC30A8	-1.79346	-0.960232	35418	A_23_P362798
NM_001077238	ref|Homo sapiens signal peptide peptidase-like 2B (SPPL2B), transcript variant 3, mRNA [NM_001077238]	SPPL2B	-1.78122	-1.35066	20008	A_23_P79066
NM_001024372	ref|Homo sapiens brain and acute leukemia, cytoplasmic (BAALC), transcript variant 2, mRNA [NM_001024372]	BAALC	-1.77117	-1.2776	35411	A_24_P273063
NM_015366	ref|Homo sapiens proline rich 5 (renal) (PRR5), transcript variant 2, mRNA [NM_015366]	PRR5	-1.74193	-1.32342	2041	A_24_P10890
NM_014360	ref|Homo sapiens NK2 homeobox 8 (NKX2-8), mRNA [NM_014360]	NKX2-8	-1.73946	-1.45115	40575	A_24_P253293
NM_001145373	ref|Homo sapiens OTU domain containing 1 (OTUD1), mRNA [NM_001145373]	OTUD1	-1.73502	-0.629729	29973	A_32_P60459
NM_033260	ref|Homo sapiens forkhead box Q1 (FOXQ1), mRNA [NM_033260]	FOXQ1	-1.71192	-1.22222	13769	A_24_P235098
NM_001504	ref|Homo sapiens chemokine (C-X-C motif) receptor 3 (CXCR3), transcript variant A, mRNA [NM_001504]	CXCR3	-1.69276	-1.52885	21207	A_23_P114299
NM_032808	ref|Homo sapiens leucine rich repeat and Ig domain containing 1 (LINGO1), mRNA [NM_032808]	LINGO1	-1.68191	-1.96683	40879	A_24_P112941
A_32_P168561	Unknown	A_32_P168561	-1.60767	-3.07085	15476	A_32_P168561
NM_000384	ref|Homo sapiens apolipoprotein B (including Ag(x) antigen) (APOB), mRNA [NM_000384]	APOB	-1.57394	-1.00111	1604	A_23_P79591
U89331	gb|Human pseudoautosomal homeodomain-containing protein (PHOG) mRNA, complete cds. [U89331]	SHOX	-1.56452	-1.05723	29810	A_23_P217698
NM_001039775	ref|Homo sapiens absent in melanoma 1-like (AIM1L), mRNA [NM_001039775]	AIM1L	-1.55315	-0.586907	34131	A_24_P308229
NM_006256	ref|Homo sapiens protein kinase N2 (PKN2), mRNA [NM_006256]	PKN2	-1.55124	-1.52144	17567	A_32_P226918
NM_022720	ref|Homo sapiens DiGeorge syndrome critical region gene 8 (DGCR8), mRNA [NM_022720]	DGCR8	-1.51855	-0.859181	7866	A_24_P113521
NR_027283	ref|Homo sapiens SH3 domain containing 20 pseudogene (LOC440461), non-coding RNA [NR_027283]	LOC440461	-1.50987	-1.4375	12205	A_24_P24856
NM_207430	ref|Homo sapiens chromosome 11 open reading frame 88 (C11orf88), transcript variant 1, mRNA [NM_207430]	C11orf88	-1.49083	-0.921386	28823	A_32_P225345
NM_002616	ref|Homo sapiens period homolog 1 (Drosophila) (PER1), mRNA [NM_002616]	PER1	-1.49047	-0.915782	7370	A_23_P89589
NR_001434	ref|Homo sapiens major histocompatibility complex, class I, H (pseudogene) (HLA-H), non-coding RNA [NR_001434]	HLA-H	-1.44155	-0.634925	23173	A_32_P234459
ENST00000383620	ens|HLA class I histocompatibility antigen, Cw-6 alpha chain Precursor (MHC class I antigen Cw*6) [Source:UniProtKB/Swiss-Prot;Acc:Q29963] [ENST00000383620]	ENST00000383620	-1.42814	-0.72246	10260	A_23_P70539
AK000832	gb|Homo sapiens cDNA FLJ20825 fis, clone ADSE00160. [AK000832]	AK000832	-1.4272	-1.19364	296	A_23_P120378
NM_005516	ref|Homo sapiens major histocompatibility complex, class I, E (HLA-E), mRNA [NM_005516]	HLA-E	-1.36779	-0.663541	32086	A_23_P30848
NM_007255	ref|Homo sapiens xylosylprotein beta 1,4-galactosyltransferase, polypeptide 7 (galactosyltransferase I) (B4GALT7), mRNA [NM_007255]	B4GALT7	-1.33516	-0.752994	14734	A_23_P41872
NM_001661	ref|Homo sapiens ADP-ribosylation factor-like 4D (ARL4D), mRNA [NM_001661]	ARL4D	-1.3348	-0.644305	15645	A_24_P125273
NM_145028	ref|Homo sapiens chromosome 6 open reading frame 81 (C6orf81), mRNA [NM_145028]	C6orf81	-1.33035	-2.39926	90	A_32_P146113
NM_032682	ref|Homo sapiens forkhead box P1 (FOXP1), transcript variant 1, mRNA [NM_032682]	FOXP1	-1.32826	-0.690639	33481	A_23_P155257
NM_031309	ref|Homo sapiens scratch homolog 1, zinc finger protein (Drosophila) (SCRT1), mRNA [NM_031309]	SCRT1	-1.32764	-1.04604	40592	A_23_P147782
NM_138793	ref|Homo sapiens calcium activated nucleotidase 1 (CANT1), transcript variant 1, mRNA [NM_138793]	CANT1	-1.3146	-0.594658	32382	A_24_P116669
NM_000559	ref|Homo sapiens hemoglobin, gamma A (HBG1), mRNA [NM_000559]	HBG1	-1.31437	-1.99512	28887	A_23_P64539
NM_012395	ref|Homo sapiens PFTAIRE protein kinase 1 (PFTK1), mRNA [NM_012395]	PFTK1	-1.3077	-0.972847	30957	A_23_P145889
NM_170713	ref|Homo sapiens Ras association (RalGDS/AF-6) domain family member 1 (RASSF1), transcript variant C, mRNA [NM_170713]	RASSF1	-1.2633	-0.676485	25715	A_24_P148777
NM_001807	ref|Homo sapiens carboxyl ester lipase (bile salt-stimulated lipase) (CEL), mRNA [NM_001807]	CEL	-1.26139	-0.81764	12117	A_23_P169503
AF070541	gb|Homo sapiens clones 24714 and 24715 mRNA sequence. [AF070541]	LOC284244	-1.2586	-1.22785	5738	A_32_P5057
NM_000291	ref|Homo sapiens phosphoglycerate kinase 1 (PGK1), mRNA [NM_000291]	PGK1	-1.23746	-0.587827	39075	A_24_P604649
AK093478	gb|Homo sapiens cDNA FLJ36159 fis, clone TESTI2025791, highly similar to HLA CLASS I HISTOCOMPATIBILITY ANTIGEN, ALPHA CHAIN G PRECURSOR. [AK093478]	HLA-G	-1.23433	-1.18718	38156	A_23_P300112
NM_016139	ref|Homo sapiens coiled-coil-helix-coiled-coil-helix domain containing 2 (CHCHD2), mRNA [NM_016139]	CHCHD2	-1.23266	-1.58734	22998	A_23_P157405
NM_001624	ref|Homo sapiens absent in melanoma 1 (AIM1), mRNA [NM_001624]	AIM1	-1.21273	-1.01772	39502	A_23_P70785
NM_006278	ref|Homo sapiens ST3 beta-galactoside alpha-2,3-sialyltransferase 4 (ST3GAL4), mRNA [NM_006278]	ST3GAL4	-1.19522	-0.815132	40571	A_24_P181055
NM_002300	ref|Homo sapiens lactate dehydrogenase B (LDHB), mRNA [NM_002300]	LDHB	-1.18791	-1.60806	23944	A_23_P53476
ENST00000496714	ens|F-box/LRR-repeat protein 17 (F-box and leucine-rich repeat protein 17)(F-box only protein 13) [Source:UniProtKB/Swiss-Prot;Acc:Q9UF56] [ENST00000496714]	ENST00000496714	-1.17082	-1.02765	38079	A_23_P396322
NM_133639	ref|Homo sapiens ras homolog gene family, member V (RHOV), mRNA [NM_133639]	RHOV	-1.15671	-0.893473	21891	A_23_P117912
NM_133639	ref|Homo sapiens ras homolog gene family, member V (RHOV), mRNA [NM_133639]	RHOV	-1.15671	-0.90466	7873	A_23_P424561
NM_005330	ref|Homo sapiens hemoglobin, epsilon 1 (HBE1), mRNA [NM_005330]	HBE1	-1.13599	-2.24479	31475	A_23_P47665
NM_005330	ref|Homo sapiens hemoglobin, epsilon 1 (HBE1), mRNA [NM_005330]	HBE1	-1.13599	-1.18025	38732	A_24_P355568
BM683477	gb|UI-E-EO1-ajb-i-23-0-UI.s1 UI-E-EO1 Homo sapiens cDNA clone UI-E-EO1-ajb-i-23-0-UI 3', mRNA sequence [BM683477]	BM683477	-1.11246	-1.28865	1953	A_32_P158496
NM_005293	ref|Homo sapiens G protein-coupled receptor 20 (GPR20), mRNA [NM_005293]	GPR20	-1.11095	-1.10206	27556	A_24_P266466
NM_032631	ref|Homo sapiens hepatoma-derived growth factor-related protein 2 (HDGF2), transcript variant 2, mRNA [NM_032631]	HDGF2	-1.10913	-0.688574	24401	A_23_P101699
NM_001810	ref|Homo sapiens centromere protein B, 80kDa (CENPB), mRNA [NM_001810]	CENPB	-1.10746	-0.836023	12909	A_24_P213912
ENST00000320322	ens|LOC554207 protein [Source:UniProtKB/TrEMBL;Acc:Q8N1B8] [ENST00000320322]	ENST00000320322	-1.07881	-0.775298	8994	A_24_P109881
NM_001166247	ref|Homo sapiens glutamate receptor, ionotropic, kainate 2 (GRIK2), transcript variant 3, mRNA [NM_001166247]	GRIK2	-1.07595	-0.697731	4535	A_24_P935839
NM_000559	ref|Homo sapiens hemoglobin, gamma A (HBG1), mRNA [NM_000559]	HBG1	-1.07537	-1.28852	6328	A_23_P53137
NM_007186	ref|Homo sapiens centrosomal protein 250kDa (CEP250), mRNA [NM_007186]	CEP250	-1.07385	-0.724007	26881	A_24_P162287
NM_033179	ref|Homo sapiens olfactory receptor, family 51, subfamily B, member 4 (OR51B4), mRNA [NM_033179]	OR51B4	-1.0737	-1.56842	30550	A_23_P128023
NM_138790	ref|Homo sapiens phospholipase D family, member 4 (PLD4), mRNA [NM_138790]	PLD4	-1.06831	-1.10809	30965	A_23_P88222
NR_003264	ref|Homo sapiens succinate dehydrogenase complex, subunit A, flavoprotein pseudogene 1 (SDHALP1), non-coding RNA [NR_003264]	SDHALP1	-1.04953	-0.63621	23123	A_24_P315873
NM_007191	ref|Homo sapiens WNT inhibitory factor 1 (WIF1), mRNA [NM_007191]	WIF1	-1.03284	-1.02337	4636	A_32_P9941
AF131798	gb|Homo sapiens clone 25119 mRNA sequence. [AF131798]	AF131798	-1.02751	-1.05982	2393	A_32_P6575
NM_006669	ref|Homo sapiens leukocyte immunoglobulin-like receptor, subfamily B (with TM and ITIM domains), member 1 (LILRB1), transcript variant 1, mRNA [NM_006669]	LILRB1	-1.02253	-0.964862	27618	A_23_P343221
NM_031856	ref|Homo sapiens protocadherin alpha 8 (PCDHA8), transcript variant 2, mRNA [NM_031856]	PCDHA8	-1.01956	-0.944627	5179	A_23_P325498
NM_031409	ref|Homo sapiens chemokine (C-C motif) receptor 6 (CCR6), transcript variant 2, mRNA [NM_031409]	CCR6	-1.0194	-1.13434	17805	A_24_P234921
BC040846	gb|Homo sapiens chromosome 19 open reading frame 43, mRNA (cDNA clone IMAGE:4394494). [BC040846]	C19orf43	-1.0088	-1.10213	36376	A_24_P934401
NM_001134745	ref|Homo sapiens leucine rich repeat transmembrane neuronal 4 (LRRTM4), transcript variant 1, mRNA [NM_001134745]	LRRTM4	-0.993742	-1.05152	40064	A_24_P666105
BC008690	gb|Homo sapiens junctophilin 3, mRNA (cDNA clone IMAGE:3867947), complete cds. [BC008690]	JPH3	-0.99356	-0.653984	13591	A_24_P938403
NM_005957	Homo sapiens 5,10-methylenetetrahydrofolate reductase (NADPH) (MTHFR), mRNA [NM_005957]	MTHFR	-0.98587	-0.95861	26031	A_23_P404045
NM_001671	ref|Homo sapiens asialoglycoprotein receptor 1 (ASGR1), mRNA [NM_001671]	ASGR1	-0.984363	-1.13565	32698	A_23_P118722
ENST00000416340	ens|Leukocyte-specific transcript 1 protein (Protein B144) [Source:UniProtKB/Swiss-Prot;Acc:O00453] [ENST00000416340]	LST1	-0.975262	-0.952185	33043	A_23_P335398
BC034319	gb|Homo sapiens cDNA clone IMAGE:4837650. [BC034319]	BC034319	-0.972989	-2.84707	22044	A_32_P121549
NM_000765	ref|Homo sapiens cytochrome P450, family 3, subfamily A, polypeptide 7 (CYP3A7), mRNA [NM_000765]	CYP3A7	-0.972817	-0.764009	2116	A_23_P358917
XM_002343230	ref|PREDICTED: Homo sapiens similar to hCG2019585 (LOC100287114), mRNA [XM_002343230]	LOC100287114	-0.971022	-0.708456	40499	A_32_P920268
NM_001010905	ref|Homo sapiens chromosome 6 open reading frame 58 (C6orf58), mRNA [NM_001010905]	C6orf58	-0.96006	-1.07153	33757	A_23_P93599
AK074630	gb|Homo sapiens cDNA FLJ90149 fis, clone HEMBB1001978. [AK074630]	AK074630	-0.958921	-0.714889	400	A_24_P359050
NM_152734	ref|Homo sapiens chromosome 6 open reading frame 89 (C6orf89), mRNA [NM_152734]	C6orf89	-0.95047	-0.719886	21532	A_32_P33937
NM_002847	ref|Homo sapiens protein tyrosine phosphatase, receptor type, N polypeptide 2 (PTPRN2), transcript variant 1, mRNA [NM_002847]	PTPRN2	-0.95033	-1.08339	9292	A_32_P79434
NR_003264	ref|Homo sapiens succinate dehydrogenase complex, subunit A, flavoprotein pseudogene 1 (SDHALP1), non-coding RNA [NR_003264]	SDHALP1	-0.946336	-0.609692	14118	A_24_P58944
NM_152897	ref|Homo sapiens sorting nexin family member 21 (SNX21), transcript variant 2, mRNA [NM_152897]	SNX21	-0.941463	-0.84102	2863	A_24_P117177
NM_138763	ref|Homo sapiens BCL2-associated X protein (BAX), transcript variant delta, mRNA [NM_138763]	BAX	-0.938127	-1.13348	17698	A_23_P346309
NR_002144	ref|Homo sapiens mitogen-activated protein kinase kinase 2 pseudogene (LOC407835), non-coding RNA [NR_002144]	LOC407835	-0.922995	-0.594906	22124	A_24_P324277
NM_017951	ref|Homo sapiens sphingomyelin phosphodiesterase 4, neutral membrane (neutral sphingomyelinase-3) (SMPD4), transcript variant 2, mRNA [NM_017951]	SMPD4	-0.917385	-0.640511	33093	A_24_P276864
NM_004111	ref|Homo sapiens flap structure-specific endonuclease 1 (FEN1), mRNA [NM_004111]	FEN1	-0.915307	-0.747962	23115	A_24_P73158
U43292	gb|Human MDS1B (MDS1) mRNA, complete cds. [U43292]	MECOM	-0.906342	-0.59327	5826	A_23_P390677
AK021439	gb|Homo sapiens cDNA FLJ11377 fis, clone HEMBA1000442. [AK021439]	AK021439	-0.903623	-0.687323	33257	A_24_P468950
NM_182920	ref|Homo sapiens ADAM metallopeptidase with thrombospondin type 1 motif, 9 (ADAMTS9), mRNA [NM_182920]	ADAMTS9	-0.899452	-1.53649	24276	A_23_P147423
NM_005163	ref|Homo sapiens v-akt murine thymoma viral oncogene homolog 1 (AKT1), transcript variant 1, mRNA [NM_005163]	AKT1	-0.894409	-0.788786	1344	A_23_P2960
NM_017990	ref|Homo sapiens pyruvate dehydrogenase phosphatase regulatory subunit (PDPR), mRNA [NM_017990]	PDPR	-0.892675	-0.774431	9699	A_23_P206677
NM_003098	ref|Homo sapiens syntrophin, alpha 1 (dystrophin-associated protein A1, 59kDa, acidic component) (SNTA1), mRNA [NM_003098]	SNTA1	-0.891075	-0.798055	6635	A_24_P322709
AK092432	gb|Homo sapiens cDNA FLJ35113 fis, clone PLACE6007242. [AK092432]	PSCA	-0.889754	-0.734411	40803	A_32_P79492
XM_002343539	ref|PREDICTED: Homo sapiens hypothetical protein LOC100289587 (LOC100289587), mRNA [XM_002343539]	LOC100289587	-0.887887	-0.835233	17328	A_24_P494658
AY063455	gb|Homo sapiens D21S2091E mRNA sequence. [AY063455]	D21S2091E	-0.882767	-1.14794	40876	A_24_P212624
ENST00000381826	ens|Glial cell line-derived neurotrophic factor Precursor (Astrocyte-derived trophic factor)(ATF)(hGDNF) [Source:UniProtKB/Swiss-Prot;Acc:P39905] [ENST00000381826]	GDNF	-0.875027	-1.55598	33565	A_24_P376451
NM_025079	ref|Homo sapiens zinc finger CCCH-type containing 12A (ZC3H12A), mRNA [NM_025079]	ZC3H12A	-0.87463	-0.656089	33502	A_23_P326160
NM_002198	ref|Homo sapiens interferon regulatory factor 1 (IRF1), mRNA [NM_002198]	IRF1	-0.872826	-0.65205	2907	A_23_P41765
NM_004421	ref|Homo sapiens dishevelled, dsh homolog 1 (Drosophila) (DVL1), mRNA [NM_004421]	DVL1	-0.864268	-0.661706	2352	A_23_P347432
XM_002345385	ref|PREDICTED: Homo sapiens similar to hCG2019710 (LOC100294049), mRNA [XM_002345385]	LOC100294049	-0.852958	-0.836917	9313	A_24_P894303
NM_178526	ref|Homo sapiens solute carrier family 25, member 42 (SLC25A42), mRNA [NM_178526]	SLC25A42	-0.845469	-0.690559	37684	A_23_P389799
BC008390	gb|Homo sapiens phosphodiesterase 4D, cAMP-specific (phosphodiesterase E3 dunce homolog, Drosophila), mRNA (cDNA clone IMAGE:4280941), complete cds. [BC008390]	PDE4D	-0.842942	-0.635853	33991	A_23_P158406
XR_015720	ref|PREDICTED: Homo sapiens similar to vesicle-associated membrane protein-associated protein A (LOC728003), miscRNA [XR_015720]	LOC728003	-0.82748	-1.16563	8837	A_32_P181725
NM_004111	ref|Homo sapiens flap structure-specific endonuclease 1 (FEN1), mRNA [NM_004111]	FEN1	-0.826884	-0.608736	27934	A_24_P84898
NM_014975	ref|Homo sapiens microtubule associated serine/threonine kinase 1 (MAST1), mRNA [NM_014975]	MAST1	-0.821844	-0.792673	34296	A_23_P101480
NM_025236	ref|Homo sapiens ring finger protein 39 (RNF39), transcript variant 1, mRNA [NM_025236]	RNF39	-0.808568	-0.841517	40710	A_24_P314931
NM_018489	ref|Homo sapiens ash1 (absent, small, or homeotic)-like (Drosophila) (ASH1L), mRNA [NM_018489]	ASH1L	-0.806266	-0.853504	28374	A_24_P367666
XM_002345915	ref|PREDICTED: Homo sapiens hypothetical protein LOC100292101 (LOC100292101), mRNA [XM_002345915]	LOC100292101	-0.80158	-0.77607	3896	A_32_P86
NM_172215	ref|Homo sapiens calcium/calmodulin-dependent protein kinase kinase 2, beta (CAMKK2), transcript variant 6, mRNA [NM_172215]	CAMKK2	-0.79329	-0.935215	16315	A_24_P273378
NM_004860	ref|Homo sapiens fragile X mental retardation, autosomal homolog 2 (FXR2), mRNA [NM_004860]	FXR2	-0.792912	-0.796792	27809	A_23_P4007
NM_000503	ref|Homo sapiens eyes absent homolog 1 (Drosophila) (EYA1), transcript variant 3, mRNA [NM_000503]	EYA1	-0.789992	-1.213	13048	A_23_P502363
NM_199242	ref|Homo sapiens unc-13 homolog D (C. elegans) (UNC13D), mRNA [NM_199242]	UNC13D	-0.783435	-0.844184	29765	A_24_P53215
NM_005803	ref|Homo sapiens flotillin 1 (FLOT1), mRNA [NM_005803]	FLOT1	-0.775215	-0.70188	37714	A_23_P314526
NM_015995	ref|Homo sapiens Kruppel-like factor 13 (KLF13), mRNA [NM_015995]	KLF13	-0.772132	-0.694863	21492	A_23_P413150
X94553	gb|H.sapiens HFKH4 mRNA for fork head like protein. [X94553]	FOXE1	-0.756844	-0.68167	16458	A_23_P358370
A_24_P891276	Unknown	A_24_P891276	-0.75093	-0.641139	40263	A_24_P891276
NM_015021	ref|Homo sapiens zinc finger protein 292 (ZNF292), mRNA [NM_015021]	ZNF292	-0.746488	-0.878674	9241	A_32_P113584
NM_004436	ref|Homo sapiens endosulfine alpha (ENSA), transcript variant 3, mRNA [NM_004436]	ENSA	-0.740436	-0.636288	6940	A_23_P200901
NM_001010986	ref|Homo sapiens ATPase, class VI, type 11C (ATP11C), transcript variant 2, mRNA [NM_001010986]	ATP11C	-0.732456	-0.694368	38392	A_23_P251730
NM_005490	ref|Homo sapiens SH2 domain containing 3A (SH2D3A), mRNA [NM_005490]	SH2D3A	-0.731677	-0.654246	5225	A_24_P262728
NM_001160301	ref|Homo sapiens dihydropyrimidine dehydrogenase (DPYD), transcript variant 2, mRNA [NM_001160301]	DPYD	-0.731226	-0.632903	14767	A_24_P410610
NM_023915	ref|Homo sapiens G protein-coupled receptor 87 (GPR87), mRNA [NM_023915]	GPR87	-0.730724	-0.659318	37071	A_23_P121120
NM_001001522	ref|Homo sapiens transgelin (TAGLN), transcript variant 1, mRNA [NM_001001522]	TAGLN	-0.72515	-0.815497	14750	A_23_P87013
NR_027713	ref|Homo sapiens keratin 8 pseudogene (FLJ46111), non-coding RNA [NR_027713]	FLJ46111	-0.721571	-0.819245	35173	A_24_P489695
NM_000778	ref|Homo sapiens cytochrome P450, family 4, subfamily A, polypeptide 11 (CYP4A11), mRNA [NM_000778]	CYP4A11	-0.719762	-0.620276	32431	A_24_P191013
NM_033414	ref|Homo sapiens zinc finger protein 622 (ZNF622), mRNA [NM_033414]	ZNF622	-0.70882	-0.590145	28581	A_23_P156209
NM_152734	ref|Homo sapiens chromosome 6 open reading frame 89 (C6orf89), mRNA [NM_152734]	C6orf89	-0.684085	-0.616744	21532	A_32_P33937
NM_032131	ref|Homo sapiens armadillo repeat containing 2 (ARMC2), mRNA [NM_032131]	ARMC2	-0.676601	-0.722768	4659	A_24_P320604
NM_001162371	ref|Homo sapiens hypothetical protein LOC728392 (LOC728392), mRNA [NM_001162371]	LOC728392	-0.670098	-2.55635	18974	A_23_P107351
NM_147192	ref|Homo sapiens diencephalon/mesencephalon homeobox 1 (DMBX1), transcript variant 2, mRNA [NM_147192]	DMBX1	-0.65186	-1.0499	40760	A_23_P500542
AL133576	gb|Homo sapiens mRNA; cDNA DKFZp434L0650 (from clone DKFZp434L0650). [AL133576]	AKAP8L	-0.651794	-0.898468	27320	A_24_P934594
NM_006674	ref|Homo sapiens HLA complex P5 (HCP5), mRNA [NM_006674]	HCP5	-0.650744	-0.593307	28841	A_24_P17870
NM_001003699	ref|Homo sapiens ras responsive element binding protein 1 (RREB1), transcript variant 1, mRNA [NM_001003699]	RREB1	-0.650368	-0.915857	3225	A_23_P59294
BC033994	gb|Homo sapiens cDNA clone IMAGE:5297041. [BC033994]	BC033994	-0.644326	-0.951352	7266	A_24_P111044
NM_006750	ref|Homo sapiens syntrophin, beta 2 (dystrophin-associated protein A1, 59kDa, basic component 2) (SNTB2), mRNA [NM_006750]	SNTB2	-0.641261	-0.804569	7667	A_23_P33444
NM_000142	ref|Homo sapiens fibroblast growth factor receptor 3 (FGFR3), transcript variant 1, mRNA [NM_000142]	FGFR3	-0.636685	-1.32308	30513	A_23_P500501
AF086115	gb|Homo sapiens full length insert cDNA clone ZA69H09. [AF086115]	AF086115	-0.636115	-1.78138	8087	A_24_P925490
NM_013261	ref|Homo sapiens peroxisome proliferator-activated receptor gamma, coactivator 1 alpha (PPARGC1A), mRNA [NM_013261]	PPARGC1A	-0.632951	-0.833528	7742	A_24_P303052
NM_004317	ref|Homo sapiens arsA arsenite transporter, ATP-binding, homolog 1 (bacterial) (ASNA1), mRNA [NM_004317]	ASNA1	-0.622741	-0.617876	25932	A_23_P27627
ENST00000371564	ens|Nuclear factor of activated T-cells, cytoplasmic 2 (T-cell transcription factor NFAT1)(NFAT pre-existing subunit)(NF-ATp) [Source:UniProtKB/Swiss-Prot;Acc:Q13469] [ENST00000371564]	NFATC2	-0.614239	-1.46204	14234	A_24_P525917
XM_002344638	ref|PREDICTED: Homo sapiens hypothetical LOC728650 (LOC728650), mRNA [XM_002344638]	LOC728650	-0.612799	-0.637407	41072	A_32_P219148
NM_153346	ref|Homo sapiens BEN domain containing 2 (BEND2), mRNA [NM_153346]	BEND2	-0.609344	-1.55015	18402	A_23_P350591
BE670437	gb|7e47a09.x1 NCI_CGAP_Lu24 Homo sapiens cDNA clone IMAGE:3285592 3' similar to contains Alu repetitive element;, mRNA sequence [BE670437]	BE670437	-0.600112	-1.07975	35261	A_24_P732127
NM_000906	ref|Homo sapiens natriuretic peptide receptor A/guanylate cyclase A (atrionatriuretic peptide receptor A) (NPR1), mRNA [NM_000906]	NPR1	-0.597994	-0.642324	29056	A_23_P147711
NM_001781	ref|Homo sapiens CD69 molecule (CD69), transcript variant 1, mRNA [NM_001781]	CD69	-0.596922	-0.97943	2950	A_23_P87879
NM_001970	ref|Homo sapiens eukaryotic translation initiation factor 5A (EIF5A), transcript variant B, mRNA [NM_001970]	EIF5A	-0.594542	-0.761384	19557	A_24_P31235
BX110727	gb|BX110727 NCI_CGAP_Brn23 Homo sapiens cDNA clone IMAGp998K095171, mRNA sequence [BX110727]	BX110727	-0.593672	-0.822984	39715	A_32_P227438
