# Supplementary material for: Evidence that TSC2 acts as a transcription factor and binds to and represses the promoter of Epiregulin
Source: Nucleic Acids Res. 2014 Apr 19;42(10):6243–55. doi: 10.1093/nar/gku278 (PMC4041451; doi:10.1093/nar/gku278)
Supplement: SUPPLEMENTARY DATA [file supp_gku278_nar-03278-v-2013-File016.xlsx]

## Sheet: Sheet1
Supplementary Table S6. List of top 20 genes that were upregulated upon TSC2 overexpression.
Sr. no.	Gene	Clone P (fold change)	Clone P (p-value)	Clone G (fold change)	Clone G (p-value)	Probe UID	Probe name
1	CLEC18A	5.35	0.0266005	3.08	0.0300019	29777	A_24_P934592
2	MORN5	4.48	0.00779616	3.83	0.0498686	37798	A_24_P40149
3	STK32B	4.06	0.00411159	3.26	0.0146917	33313	A_32_P85676
4	PPP1R14C	3.94	0.0089692	2.94	0.0491575	8010	A_23_P45011
5	ANO2	3.67	0.0139049	2.16	0.0148699	3759	A_32_P141238
6	SERPINB13	3.55	0.00780281	3.95	0.0480157	25010	A_24_P104689
7	CTAG1A	3.1	0.0153861	3.18	0.0323894	27517	A_23_P148541
8	GAPT	2.71	0.0103206	1.91	0.0361377	22807	A_24_P303127
9	DSTYK	2.34	0.0418167	1.09	0.045436	6986	A_24_P59278
10	MAPK4	2.29	0.0178985	1.26	0.0306167	9849	A_23_P375906
11	IL18	2.1	0.0135569	1.13	0.0252533	914	A_23_P104798
12	ADIPOQ	2.01	0.0108762	1.68	0.0475419	8028	A_23_P369237
13	MAP1B	1.93	0.023566	1.74	0.0416937	18957	A_24_P123385
14	WDR66	1.81	0.03749	1.52	0.0377402	35324	A_23_P363275
15	ST6GAL1	1.72	0.00764871	0.87	0.0436517	27089	A_24_P388528
16	APOC1	1.54	0.0317968	2.08	0.0236106	3333	A_23_P4649
17	PCDH9	1.45	0.0243586	1.13	0.0225417	16589	A_23_P420236
18	ASMT	1.44	0.0400974	1.33	0.0172391	38429	A_23_P255535
19	FOXF1	1.4	0.0197437	0.66	0.0372623	34027	A_23_P118254
20	HIVEP3	1.38	0.0475036	0.66	0.0431422	27859	A_32_P59302
Supplementary Table S7. List of top 20 genes that were downregulated upon TSC2 overexpression.
Sr. no.	Gene	Clone P (fold change)	Clone P (p-value)	Clone G (fold change)	Clone G (p-value)	Probe UID	Probe name
1	EREG	-4.75	0.0353554	-3.49	0.0244803	11273	A_23_P41344
2	TMEM154	-3.51	0.00612275	-0.75	0.0483981	30665	A_23_P361584
3	CFI	-3.32	0.0269452	-2.26	0.0199237	22526	A_23_P7212
4	UCA1	-3.14	0.0112271	-1.84	0.00787255	30718	A_32_P200238
5	UNC13A	-3.03	0.00369492	-1.86	0.0176009	17931	A_23_P365494
6	COL13A1	-2.74	0.0244722	-0.75	0.0435366	3882	A_23_P1331
7	NUDT11	-2.59	0.0128914	-1.37	0.0470754	23658	A_24_P345002
8	SLC6A12	-2.48	0.0125326	-1.1	0.0361437	29187	A_23_P76386
9	SEMA6A	-2.33	0.0366882	-0.98	0.0432572	25767	A_23_P7752
10	PRR24	-2.19	0.030705	-1.67	0.0461583	20774	A_23_P339744
11	TNFSF15	-2.1	0.0330624	-0.87	0.0469279	6009	A_23_P94754
12	CDC42EP5	-2.04	0.0174516	-1.48	0.0341739	30461	A_24_P44916
13	ZFPM1	-2.03	0.0408113	-1.39	0.0163187	14465	A_23_P54573
14	ARHGAP27(SH3D20)	-2.02	0.0397146	-1.59	0.0442607	17915	A_23_P401626
15	SOX1	-2	0.0335109	-1.62	0.031272	39979	A_24_P112803
16	ZNF467	-1.92	0.03174	-1.48	0.0411492	12874	A_24_P218074
17	CASKIN1	-1.89	0.0360085	-1.33	0.0458629	20168	A_23_P206466
18	SOX3	-1.87	0.0431913	-1.51	0.0398399	18007	A_24_P113725
19	DMKN	-1.86	0.0394142	-0.82	0.027107	28635	A_23_P320261
20	KLF16	-1.82	0.0282027	-1.51	0.0200814	40811	A_24_P173294
Supplementary Table S8. List of genes associated with the category ‘transcription’ that were differentially regulated by TSC2 overexpression.
Accession number	Gene	Clone P (fold change)	Clone P (p-value)	Clone G (fold change)	Clone G (p-value)
NM_012340	NFATC2	-0.61	0.0370226	-1.46	0.036231
NM_005645	TAF13	-0.52	0.00322141	-1.34	0.00485323
NM_001432	EREG	-4.75	0.0353554	-3.49	0.0244803
NM_014360	NKX2-8	-1.74	0.0370469	-1.45	0.0303145
U89331	SHOX	-1.56	0.0260034	-1.06	0.0338674
NM_012204	GTF3C4	-0.46	0.0273627	-0.71	0.0419282
NM_139214	TGIF2LY	-0.48	0.0157649	-1.15	0.00503771
NM_013261	PPARGC1A	-0.63	0.0331124	-0.83	0.0304983
NM_000514	GDNF	-0.88	0.0238531	-1.55	0.042456
NM_172215	CAMKK2	-0.79	0.0186851	-0.93	0.0417998
NM_002616	PER1	-1.49	0.00406877	-0.91	0.0257876
NM_147192	DMBX1	-0.65	0.0469293	-1.05	0.0249964
NM_000503	EYA1	-0.79	0.024158	-1.21	0.0177674
NM_001451	FOXF1	1.4	0.0197437	0.66	0.0372623
NM_006460	HEXIM1	0.99	0.00566074	0.7	0.0152485
NM_052923	SCAND3	0.65	0.0417159	1.16	0.0444188
NM_138554	TLR4	1.07	0.037388	0.71	0.0484141
Supplementary Table S9. List of genes coding for ‘transcription factors’ that were differentially regulated by TSC2 overexpression.
Zinc finger domain
Accession number	Gene	Clone P (fold change)	Clone P (p-value)	Clone G (fold change)	Clone G (p-value)
AL133576	AKAP8L	-0.65	0.00858413	-0.9	0.0196858
NM_032638	GATA2	-0.45	0.00452023	-0.82	0.00604061
NM_015995	KLF13	-0.77	0.00789696	-0.69	0.043428
NM_031918	KLF16	-1.82	0.0282027	-1.51	0.0200814
NM_170713	RASSF1	-1.26	0.0241336	-0.68	0.0321505
NM_018489	ASH1L	-0.81	0.0320709	-0.85	0.0323887
NM_005241	MECOM	-0.91	0.00959301	-0.59	0.00506577
NM_032682	FOXP1	-1.33	0.0122775	-0.69	0.0311362
NM_001003699	RREB1	-0.65	0.0313336	-0.92	0.0493272
NM_025236	RNF39	-0.81	0.0404399	-0.84	0.00356654
NM_031309	SCRT1	-1.33	0.0498654	-1.05	0.042303
NM_025079	ZC3H12A	-0.87	0.0184608	-0.66	0.0395376
NM_015021	ZNF292	-0.75	0.0455583	-0.88	0.00278843
NM_207336	ZNF467	-1.92	0.03174	-1.48	0.0411492
NM_033414	ZNF622	-0.71	0.00792086	-0.59	0.0435665
NM_153813	ZFPM1	-2.03	0.0408113	-1.39	0.0163187
NM_182898	CREB5	0.85	0.00216328	0.92	0.0426167
NM_033081	DIDO1	0.5	0.0324005	1.35	0.0299045
NM_178502	DTX3	0.68	0.0341938	0.71	0.0472052
NM_024503	HIVEP3	1.38	0.0475036	0.66	0.0431422
NM_173198	NR4A3	1.25	0.0258732	0.61	0.0322347
NM_021220	OVOL2	1.18	0.020284	1.09	0.0387694
NM_007148	RNF112	1	0.0356392	0.71	0.0286767
NM_018207	TRIM62	0.47	0.0412073	1.61	0.0298245
NM_025231	ZSCAN16	0.47	0.0497375	0.98	0.014297
NM_145911	ZNF23	0.95	0.02938	0.96	0.0313066
NM_017984	ZCWPW1	1.06	0.0238186	0.98	0.0131454
Leucine Zipper
Accession number	Gene	Clone P (fold change)	Clone P (p-value)	Clone G (fold change)	Clone G (p-value)
NM_032682	FOXP1	-1.33	0.0122775	-0.69	0.0311362
NM_182898	CREB5	0.85	0.00216328	0.92	0.0426167
NM_198159	MITF	0.65	0.0489068	0.63	0.0252332
Basic Helix Loop Helix motif
Accession number	Gene	Clone P (fold change)	Clone P (p-value)	Clone G (fold change)	Clone G (p-value)
NM_198159	MITF	0.65	0.0489068	0.63	0.0252332
NM_002518	NPAS2	0.68	0.0252351	0.77	0.0224567
Winged helix repressor DNA-binding
Accession number	Gene	Clone P (fold change)	Clone P (p-value)	Clone G (fold change)	Clone G (p-value)
NM_004421	DVL1	-0.86	0.0263052	-0.66	0.0452656
X94553	FOXE1	-0.76	0.0225705	-0.68	0.0415162
NM_032682	FOXP1	-1.33	0.0122775	-0.69	0.0311362
NM_033260	FOXQ1	-1.71	0.0327267	-1.22	0.0274175
NM_002198	IRF1	-0.87	0.0416418	-0.65	0.049061
Helix turn Helix motif
Accession number	Gene	Clone P (fold change)	Clone P (p-value)	Clone G (fold change)	Clone G (p-value)
NM_001810	CENPB	-1.11	0.0232105	-0.84	0.00633699
HMG box
Accession number	Gene	Clone P (fold change)	Clone P (p-value)	Clone G (fold change)	Clone G (p-value)
NM_005986	SOX1	-2	0.0335109	-1.62	0.031272
NM_005634	SOX3	-1.87	0.0431913	-1.51	0.0398399
Supplementary Table S10. List of genes associated with ‘cell cycle’ that were differentially regulated by TSC2 overexpression.
Accession number	Gene	Clone P (fold change)	Clone P (p-value)	Clone G (fold change)	Clone G (p-value)
NM_005163	AKT1	-0.89	0.012489	-0.79	0.0170904
NM_053056	CCND1	-0.46	0.00880856	-0.75	0.0205228
NM_001432	EREG	-4.75	0.0353554	-3.49	0.0244803
NM_138763	BAX	-0.94	0.0258592	-1.13	0.0119723
NM_025208	PDGFD	-0.57	0.0169053	-0.99	0.019639
NM_000576	IL1B	0.64	0.0419633	0.98	0.0366539
NM_012341	GTPBP4	0.85	0.038554	0.6	0.0407381
NM_021220	OVOL2	1.18	0.020284	1.09	0.0387694
NM_006460	HEXIM1	0.99	0.00566074	0.7	0.0152485
NM_001031716	NABP1 (OBFC2A)	0.78	0.0171461	0.72	0.0401733
NM_004114	FGF1	1.09	0.0268567	1.62	0.047871
Supplementary Table S11. List of genes associated with ‘apoptosis’ that were differentially regulated by TSC2 overexpression.
Accession number	Gene	Clone P (fold change)	Clone P (p-value)	Clone G (fold change)	Clone G (p-value)
NM_138763	BAX	-0.94	0.0258592	-1.13	0.0119723
NM_005118	TNFSF15	-2.1	0.0330624	-0.86	0.0469279
NM_199242	UNC13D	-0.78	0.0190384	-0.84	0.0413669
NM_005163	AKT1	-0.89	0.012489	-0.78	0.0170904
NM_014417	BBC3	-0.53	0.0488755	-0.61	0.00636152
NM_007118	TRIO	-0.52	0.0253637	-0.64	0.0236662
NM_001970	EIF5A	-0.52	0.0204503	-0.77	0.0288903
NM_001166247	GRIK2	-1.08	0.0346931	-0.7	0.0382993
NM_000503	EYA1	-0.79	0.024158	-1.2	0.0177674
NM_000514	GDNF	-0.88	0.0238531	-1.55	0.042456
NM_003877	SOCS2	1.01	0.0135474	1.5	0.04989
NM_198159	MITF	0.65	0.0489068	0.63	0.0252332
NM_000576	IL1B	0.64	0.0419633	0.98	0.0366539
NM_138554	TLR4	1.07	0.037388	0.71	0.0484141
NM_004760	STK17A	0.85	0.00125386	0.85	0.0132148
NM_004797	ADIPOQ	2.01	0.0108762	1.68	0.0475419
NM_024979	MCF2L	1.12	0.039355	0.97	0.0278214
Supplementary Table S12. List of genes associated with ‘cell growth and proliferation’ that were differentially regulated by TSC2 overexpression.
Accession number	Gene	Clone P (fold change)	Clone P (p-value)	Clone G (fold change)	Clone G (p-value)
NM_001432	EREG	-4.75	0.0353554	-3.49	0.0244803
NM_138763	BAX	-0.94	0.0258592	-1.13	0.0119723
NM_014360	NKX2-8	-1.74	0.0370469	-1.45	0.0303145
NM_032682	FOXP1	-1.33	0.0122775	-0.69	0.0311362
NM_000142	FGFR3	-0.64	0.0459143	-1.32	0.0318646
NM_007161	LST1	-0.98	0.0277121	-0.95	0.0316128
NM_005118	TNFSF15	-2.1	0.0330624	-0.87	0.0469279
NM_001970	EIF5A	-0.52	0.0204503	-0.77	0.0288903
NM_005241	MECOM	-0.91	0.00959301	-0.59	0.00506577
NM_053056	CCND1	-0.46	0.00880856	-0.75	0.0205228
NM_007255	B4GALT7	-1.34	0.00707362	-0.75	0.0106643
NM_001562	IL18	2.1	0.0135569	1.13	0.0252533
NM_170743	IL28RA	0.83	0.00572321	1.35	0.0356699
NM_198159	MITF	0.65	0.0489068	0.63	0.0252332
NM_001024847	TGFBR2	0.41	0.0128282	0.63	0.0425725
NM_021220	OVOL2	1.18	0.020284	1.09	0.0387694
NM_000576	IL1B	0.64	0.0419633	0.98	0.0366539
NM_005559	LAMA1	0.98	0.014527	1.74	0.0154504
NM_004114	FGF1	1.09	0.0268567	1.62	0.047871
NM_012341	GTPBP4	0.85	0.038554	0.6	0.0407381
Supplementary Table S13. List of genes associated with ‘cell adhesion’ that were differentially regulated by TSC2 overexpression.
Accession number	Gene	Clone P (fold change)	Clone P (p-value)	Clone G (fold change)	Clone G (p-value)
NM_005163	AKT1	-0.89	0.012489	-0.79	0.0170904
NM_053056	CCND1	-0.46	0.00880856	-0.75	0.0205228
NM_025208	PDGFD	-0.57	0.0169053	-0.99	0.019639
NM_005559	LAMA1	0.98	0.014527	1.74	0.0154504
NM_012341	GTPBP4	0.85	0.038554	0.6	0.0407381
NM_001562	IL18	2.1	0.0135569	1.13	0.0252533
NM_000576	IL1B	0.64	0.0419633	0.98	0.0366539
NM_004114	FGF1	1.09	0.0268567	1.62	0.047871
NM_004797	ADIPOQ	2.01	0.0108762	1.69	0.0475419
NM_000552	VWF	0.86	0.0345218	0.69	0.0463951
NM_002037	FYN	1.03	0.0145183	0.64	0.0358427
Supplementary Table S14. List of genes ‘responsive to nutrients and carbohydrate metabolism’ that were differentially regulated by TSC2 overexpression.
Accession number	Gene	Clone P (fold change)	Clone P (p-value)	Clone G (fold change)	Clone G (p-value)
NM_004436	ENSA	-0.74	0.0416907	-0.64	0.00806927
NM_013261	PPARGC1A	-0.63	0.0331124	-0.83	0.0304983
NM_005163	AKT1	-0.89	0.012489	-0.79	0.0170904
NM_053056	CCND1	-0.46	0.00880856	-0.75	0.0205228
NM_000384	APOB	-1.57	0.0369117	-1	0.0463422
NM_173851	SLC30A8	-1.79	0.0160991	-0.96	0.0497459
NM_002300	LDHB	-1.19	0.0163557	-1.61	0.0495581
NM_004566	PFKFB3	-0.49	0.00947485	-0.79	0.0275833
NM_000291	PGK1	-1.24	0.0125235	-0.59	0.0308049
NM_006100	ST3GAL6	0.85	0.0415574	0.81	0.0489868
NM_005909	MAP1B	1.93	0.023566	1.73	0.0416937
NM_021977	SLC22A3	1.19	0.000342624	0.9	0.00250485
NM_000576	IL1B	0.64	0.0419633	0.98	0.0366539
NM_000559	CPS1	0.68	0.0333177	0.66	0.0296833
NM_004797	ADIPOQ	2.01	0.0108762	1.68	0.0475419
NM_001024847	TGFBR2	0.41	0.0128282	0.63	0.0425725
NR_026862	PPP1R3E	0.94	0.0366339	0.6	0.00995747
Supplementary Table S15. List of genes associated with ‘angiogenesis’ that were differentially regulated by TSC2 overexpression.
Accession number	Gene	Clone P (fold change)	Clone P (p-value)	Clone G (fold change)	Clone G (p-value)
NM_001432	EREG	-4.75	0.0353554	-3.49	0.0244803
NM_025079	ZC3H12A	-0.87	0.0184608	-0.65	0.0395376
NM_005163	AKT1	-0.89	0.012489	-0.79	0.0170904
NM_000384	APOB	-1.57	0.0369117	-1	0.0463422
NM_138763	BAX	-0.94	0.0258592	-1.13	0.0119723
NM_001562	IL18	2.1	0.0135569	1.13	0.0252533
NM_001024847	TGFBR2	0.41	0.0128282	0.63	0.0425725
NM_000576	IL1B	0.64	0.0419633	0.98	0.0366539
NM_004114	FGF1	1.09	0.0268567	1.62	0.047871
NM_001451	FOXF1	1.4	0.0197437	0.66	0.0372623
Supplementary Table S16. List of genes associated with ‘neurogenesis’ that were differentially regulated by TSC2 overexpression.
Accession number	Gene	Clone P (fold change)	Clone P (p-value)	Clone G (fold change)	Clone G (p-value)
NM_032808	LINGO1	-1.68	0.0428571	-1.97	0.04247
NM_020796	SEMA6A	-2.33	0.0366882	-0.98	0.0432572
NM_007161	LST1	-0.98	0.0277121	-0.95	0.0316128
NM_014360	NKX2-8	-1.74	0.0370469	-1.45	0.0303145
NM_000514	GDNF	-0.88	0.0238531	-1.55	0.042456
NM_004421	DVL1	-0.86	0.0263052	-0.66	0.0452656
NM_005986	SOX1	-2	0.0335109	-1.62	0.031272
NM_138763	BAX	-0.94	0.0258592	-1.13	0.0119723
NM_032638	GATA2	-0.45	0.00452023	-0.82	0.00604061
NM_000503	EYA1	-0.79	0.024158	-1.21	0.0177674
NM_005634	SOX3	-1.87	0.0431913	-1.51	0.0398399
NM_005241	MECOM	-0.91	0.00959301	-0.59	0.00506577
NM_005909	MAP1B	1.93	0.023566	1.73	0.0416937
NM_000430	PAFAH1B1	1.36	0.0179203	0.63	0.0251484
NM_002037	FYN	1.03	0.0145183	0.64	0.0358427
Supplementary Table S17. List of genes associated with ‘cell migration’ that were differentially regulated by TSC2 overexpression.
Accession number	Gene	Clone P (fold change)	Clone P (p-value)	Clone G (fold change)	Clone G (p-value)
NM_000384	APOB	-1.57	0.0369117	-1	0.0463422
NM_005986	SOX1	-2	0.0335109	-1.62	0.031272
NM_000514	GDNF	-0.88	0.0238531	-1.55	0.042456
X94553	FOXE1	-0.76	0.0225705	-0.68	0.0415162
NM_138763	BAX	-0.94	0.0258592	-1.13	0.0119723
NM_005559	LAMA1	0.98	0.014527	1.74	0.0154504
NM_021220	OVOL2	1.18	0.020284	1.09	0.0387694
NM_000576	IL1B	0.64	0.0419633	0.98	0.0366539
NM_002037	FYN	1.03	0.0145183	0.64	0.0358427
NM_000430	PAFAH1B1	1.36	0.0179203	0.63	0.0251484
Supplementary Table S18. List of genes associated with ‘immune response’ that were differentially regulated by TSC2 overexpression.
Accession number	Gene	Clone P (fold change)	Clone P (p-value)	Clone G (fold change)	Clone G (p-value)
NR_001434	HLA-H	-1.44	0.0257979	-0.63	0.0475297
NM_005516	HLA-E	-1.37	0.0329749	-0.66	0.0361393
AK093478	HLA-G	-1.23	0.0183356	-1.19	0.0425221
NM_007161	LST1	-0.98	0.0277121	-0.95	0.0316128
NM_005118	TNFSF15	-2.1	0.0330624	-0.86	0.0469279
NM_032682	FOXP1	-1.33	0.0122775	-0.69	0.0311362
NM_006669	LILRB1	-1.02	0.0355311	-0.96	0.0435645
NM_031409	CCR6	-1.02	0.00605113	-1.13	0.0484004
NM_199242	UNC13D	-0.78	0.0190384	-0.84	0.0413669
NM_000204	CFI	-3.32	0.0269452	-2.26	0.0199237
NM_138763	BAX	-0.94	0.0258592	-1.13	0.0119723
NM_002198	IRF1	-0.87	0.0416418	-0.65	0.049061
NM_152687	GAPT	2.71	0.0103206	1.91	0.0361377
NM_173216	ST6GAL1	1.72	0.00764871	0.87	0.0436517
NM_052942	GBP5	0.46	0.0598153	1.21	0.0216185
NM_001562	IL18	2.1	0.0135569	1.13	0.0252533
NM_138554	TLR4	1.07	0.037388	0.71	0.0484141
NM_000576	IL1B	0.64	0.0419633	0.98	0.0366539
NM_017413	APLN	0.95	0.00787886	0.63	0.0400179
Supplementary Table S19. List of genes associated with ‘response to radiation, UV and drugs’ that were differentially regulated by TSC2 overexpression.
Accession number	Gene	Clone P (fold change)	Clone P (p-value)	Clone G (fold change)	Clone G (p-value)
NM_053056	CCND1	-0.46	0.00880856	-0.75	0.0205228
NM_000503	EYA1	-0.79	0.024158	-1.21	0.0177674
NM_004111	FEN1	-0.83	0.0206902	-0.61	0.027687
NM_005163	AKT1	-0.89	0.012489	-0.79	0.0170904
NM_138763	BAX	-0.94	0.0258592	-1.13	0.0119723
NM_005909	MAP1B	1.93	0.023566	1.73	0.0416937
NM_001024847	TGFBR2	0.41	0.0128282	0.63	0.0425725
NM_000576	IL1B	0.64	0.0419633	0.98	0.0366539
NM_000559	CPS1	0.68	0.0333177	0.67	0.0296833
NM_004797	ADIPOQ	2.01	0.0108762	1.68	0.0475419
NM_002037	FYN	1.03	0.0145183	0.64	0.0358427
NM_012397	SERPINB13	3.55	0.00780281	3.95	0.0480157
NM_001031716	NABP1 (OBFC2A)	0.78	0.0171461	0.72	0.0401733
NM_001562	IL18	2.1	0.0135569	1.13	0.0252533
